# Supplementary material for: In Situ Evaluation of Macrophage Populations and Inflammasome Components in Cutaneous and Mucocutaneous Leishmaniasis
Source: Parasite Immunol. 2025 Sep 14;47(9):e70026. doi: 10.1111/pim.70026 (PMC12434389; doi:10.1111/pim.70026)
Supplement: Supplementary file 2 — Supporting 2. Illustrative image of the immunohistochemical reaction in a histological section of a skin biopsy from patients with cutaneous leishmaniasis, showing (A) CD68‐positive cells, (B) CD163‐positive cells, (C) iNOS‐positive cells, and (D) IL‐10‐positive cells in brown colour. DAB staining, objective 40×. [file PIM-47-e70026-s003.zip]

Archive with 2 entries (2 files):
- pim70026-sup-0005-Supinfo5@Supplementary 2.jpg
- pim70026-sup-0004-Supinfo4@Supplementary 2 abcd.jpg
